# Supplementary material for: Lovastatin Targets the USP14–Survivin Axis to Suppress Triple-Negative Breast Cancer via Ubiquitin-Mediated Proteasomal Degradation
Source: Cells. 2025 May 31;14(11):816. doi: 10.3390/cells14110816 (PMC12154129; doi:10.3390/cells14110816)
Supplement: Supplementary file 1 [file cells-14-00816-s001.zip]

Archive with 1 entries (1 files):
- cells-3624888-supplementary.pdf
